# Supplementary material for: Upregulation of a MicroRNA Signature Involving miR-17-5p, miR-26b-5p, miR-106a-5p, and miR-146a-5p During Cervical Epithelial Transformation
Source: Epigenomes. 2025 Dec 26;10(1):1. doi: 10.3390/epigenomes10010001 (PMC12821706; doi:10.3390/epigenomes10010001)
Supplement: Supplementary file 1 [file epigenomes-10-00001-s001.zip]

Archive with 3 entries (3 files):
- Supplementary file 3.txt
- Supplementary file 1.xlsx
- Supplementary file 2.xlsx
