# Supplementary material for: Upregulation of a MicroRNA Signature Involving miR-17-5p, miR-26b-5p, miR-106a-5p, and miR-146a-5p During Cervical Epithelial Transformation
Source: Epigenomes. 2025 Dec 26;10(1):1. doi: 10.3390/epigenomes10010001 (PMC12821706; doi:10.3390/epigenomes10010001)
Supplement: Supplementary file 1 [file epigenomes-10-00001-s001.zip › Supplementary file 3.txt]

## Example R code illustrating the main analysis workflow for one gene and one factor

## Assume:
## - my_data: data frame with FCH for all genes and clinical variables
## - gene_name: name of the current gene/miRNA column (character)
## - factor_name: name of the current clinical factor (character), e.g. "lesion"
## - age_var: name of the age variable (character), e.g. "age"

gene_name       <- "miR_17_5p"
factor_name     <- "lesion"
age_var         <- "age"

## Exploratory check of the response distribution
symbox(my_data[[gene_name]])

## Choose an appropriate power transformation for FCH
fmla_pt <- as.formula(
  paste(gene_name, "~", paste(c(age_var, factor_name), collapse = " + "))
)

transf <- powerTransform(fmla_pt, data = my_data)
summary(transf)

## Construct Box-Cox transformation using the rounded lambda
bctransf <- make.tran("boxcox", transf$roundlam)

my_model <- with(
  bctransf,
  lm(linkfun(my_data[[gene_name]]) ~ ., data = my_data[c(age_var, factor_name)])
)

tbl_regression(
  my_model
) %>% 
  add_glance_source_note()

## Model diagnostics: Cook's distance and influence plot
cooks <- cooks.distance(my_model)
n <- nrow(model.frame(my_model))
cook_cutoff <- 4 / n   # rule-of-thumb cutoff

influencePlot(
  my_model,
  id.method = "identify",
  main = "Influence plot",
  sub = paste("Cutoff for Cook's distance:", round(cook_cutoff, 3))
)

## Additional diagnostic plots (normality, homoscedasticity)
appraise(my_model, method = "norm", type = "pearson")

## Estimated marginal means for the factor, back-transformed to FCH
emm_factor <- emmeans(my_model, specs =  factor_name)
emm_factor_regrid <- regrid(emm_factor)

emm_factor_summary <- as.data.frame(summary(emm_factor_regrid, type = "response"))

## Truncate negative lower confidence limits at 0 (FCH > 0 by definition)
if ("lower.CL" %in% names(emm_factor_summary)) {
  emm_factor_summary$lower.CL <- pmax(emm_factor_summary$lower.CL, 0)
}

print(emm_factor_summary)

## Test whether FCH differs from 1 (H0: FCH = 1) for each factor level
my_test <- test(emm_factor_regrid, null = 1, adjust = "none")
print(as.data.frame(my_test))

## Pairwise comparisons between factor levels (on transformed scale, back-transformed)
contrast_factor <- contrast(emm_factor_regrid, method = "pairwise", infer = TRUE)
contrast_factor_summary <- as.data.frame(contrast_factor)
print(contrast_factor_summary)
