# Supplementary material for: Upregulation of a MicroRNA Signature Involving miR-17-5p, miR-26b-5p, miR-106a-5p, and miR-146a-5p During Cervical Epithelial Transformation
Source: Epigenomes. 2025 Dec 26;10(1):1. doi: 10.3390/epigenomes10010001 (PMC12821706; doi:10.3390/epigenomes10010001)
Supplement: Supplementary file 1 [file epigenomes-10-00001-s001.zip › Supplementary file 2.xlsx]

## Sheet: Hárok1
	Age	Biopsy	IHC p16	IHC Ki67	HPV	HPV highrisk	miR-16-5p	miR-21-5p	miR-22-3p	miR-26b-5p	miR-103a-3p	miR-146a-5p	miR-148a-3p	miR-155-5p	miR-191-5p	Sp6	miR-106a-5p	miR-148b-3p	miR-484	miR-17-5p	miR-29a-3p	miR-32-5p	SNORD48
NILM1	32	none	none	none	0	0	27.22	25.1	26.74	29.09	27.87	none	30.01	none	28.76	16.92	29.71	33.89	31.2	30.55	29.72	34.21	27.55
NILM2	40	none	none	none	0	0	24.9	23.26	25.97	26.17	26.4	29.4	26.07	32.37	27	17.26	27.65	31.4	30.42	27.64	26.01	29.8	27.38
NILM3	48	none	none	none	0	0	24.65	22.45	24.85	25.88	25.55	32.34	26.29	none	25.89	16.62	27.61	32.93	29.34	27.5	27.81	30.17	24.94
NILM4	29	none	none	none	1	1	24.74	22.7	25.26	26.37	26.15	26.92	26.6	31.5	24.67	17.1	27.05	30.58	30	27.88	26.92	32.52	26.74
NILM5	43	none	none	none	0	0	25.46	26.96	36.35	32.5	31.73	32.57	32.99	35.43	29.92	16.62	34.25	none	none	32.6	31.76	36.55	31.73
NILM6	45	none	none	none	0	0	23.64	26.79	33.42	31.47	29.58	none	31.8	33.37	28.02	17	31.28	none	31.77	30.79	30.04	35.29	27.01
NILM7	49	none	none	none	0	0	23.59	25.67	32.04	32.07	28.88	34.31	29.93	none	27.66	16.42	32.97	none	29.73	30.3	26	34.6	26.36
NILM8	none	none	none	none	0	0	18.9	22.37	32.15	27.85	25.6	30.33	28.06	32.63	24.23	16.85	28.4	31.9	28.76	27.36	36.86	33.31	24.15
NILM9	48	none	none	none	0	0	24.26	25.2	33.77	31.71	28.86	none	29.61	none	30.15	17.16	31.68	none	none	30.95	29.95	none	31.2
NILM10	55	none	none	none	0	0	24.23	25.46	31.17	30.82	29.53	37.96	29.42	none	29.76	17.41	31.55	none	none	31.03	26.01	35.26	32.74
NILM11	46	none	none	none	0	0	23.96	24.93	32.3	30.32	30.03	38.8	29.49	none	29.73	17.3	31.84	none	none	30.6	29.04	33.29	31.51
NILM12	69	none	none	none	0	0	24.15	25.24	35.01	31.41	30.22	none	30.1	none	31.12	16.75	33.22	none	none	32.01	29.84	35.05	32.94
NILM13	44	none	none	none	0	0	19.78	22.86	30.57	27.76	26.58	30.05	27.85	34.28	25.15	16.05	29.13	32.5	30.96	27.21	26.99	32.2	27.49
NILM14	38	none	none	none	0	0	18.13	21.39	31.69	25.06	26.29	28.06	26.04	33.45	26.1	16.35	29.97	29.72	28.01	25.54	26.07	28.69	26.61
NILM15	45	none	none	none	0	0	23.48	27.55	35.41	30.9	30.29	34.98	32.2	34.73	27.96	16.84	32.65	none	29.79	31.4	30.74	35.17	37.5
ASC-US1	47	2	1	none	1	1	22.5	21.4	24.5	24.12	24.58	28.8	26.21	30.2	24.6	16.83	23.74	30.29	29.28	26.37	24.76	28.51	26.2
ASC-US2	28	2	1	1	0	0	22.04	22.2	26.29	24.65	25.8	30.6	27.55	32.34	25.72	16.72	26.51	31.66	29.93	27.73	26.53	30.12	26.06
ASC-US3	30	2	1	1	1	1	24.31	24.69	27.16	27.62	28.75	32.54	28.28	none	29.42	16.72	29.34	33.58	32.12	29.39	28.96	32.01	28.94
ASC-US4	29	1	0	1	1	1	25.99	24.23	27.87	28.19	28.87	28.78	27.25	33.63	27.63	16.72	29.29	32.87	31.18	29.23	28.26	32.57	26.26
ASC-US5	28	4	1	1	1	1	26.01	26.22	28.29	28.64	29.22	32.19	28.67	none	26.9	16.26	30.57	34.24	31.15	28.72	27.92	33.16	26.12
ASC-US6	57	none	none	none	0	0	21.77	23.4	30.45	29.68	27.28	34.48	28.46	none	28.27	16.06	29.96	32.19	29.65	28.67	27.65	33.6	27.09
ASC-US7	50	0	1	1	0	0	20.91	21.97	30.89	26.95	26.14	28.35	28.66	30.4	25.46	16.42	28.23	32.08	29.4	27.7	26.89	32.78	25.59
ASC-US8	60	none	1	1	1	1	20.08	22.74	30.08	29.13	26.02	28.56	27.88	32.66	24.51	15.9	28.82	31.59	30.11	27.65	24.59	34.34	25.71
ASC-US9	43	4	1	1	1	1	22.08	23.33	30.84	29.37	27.95	31.34	29.85	34.87	27.89	16.72	30.91	none	32.45	29.38	28.14	34.14	27.04
ASC-US10	58	none	none	none	0	0	26.68	24.88	31.88	31.74	28.52	none	29.1	none	30.88	16.97	30	none	31.73	29.66	29.05	34.57	28.25
ASC-US11	34	1	none	none	1	1	20.7	23.52	31.58	28.47	26.04	30.92	29.6	32.05	26.41	16.18	29.01	33.57	29.32	29.19	28.2	32.61	23.8
ASC-US12	50	4	1	1	1	1	22.04	25.6	34.2	31.43	28.03	32.39	31.78	33.01	27.17	16.82	30.97	none	31.61	30.02	30.16	37.3	27.74
LSIL1	32	1	1	1	1	1	23.07	22.89	27.12	24.89	25.89	29.28	27.29	29.45	25.42	16.55	27.21	31.02	29.41	26.71	26.49	30.2	27.69
LSIL2	26	2	1	1	1	1	25.02	23.5	26.58	27.41	27.31	32.55	27.66	none	28.73	16.51	26.54	32.55	31.83	28.66	28.31	31.04	31.85
LSIL3	33	2	1	1	1	1	20.93	18.98	22.3	21.5	22.45	27.1	24.31	29.6	21.68	16.92	23.46	28.3	27.02	23.83	23.1	26.16	24.39
LSIL4	39	2	1	1	0	0	22.77	21.08	24.26	24.23	24.41	29.89	26.71	28.88	24.67	17.83	25.77	30.68	29.27	25.99	25.03	28.62	25.19
LSIL5	40	1	1	1	1	1	24.95	20.76	25.05	25.63	26.43	29.26	26.48	31.15	26.45	16.96	26.96	31.21	30.36	27.86	26.38	29.57	25.91
LSIL6	29	4	1	1	1	1	24.45	23.67	27.97	25.76	26.64	31.29	28.22	31.42	25.86	16.64	27.73	32.45	30.04	26.77	27.96	30.43	25.97
LSIL7	25	2	none	none	1	0	23.87	22.99	25.44	26.11	26.07	30.65	26.99	none	25.59	17.23	26.22	31.35	29.82	27.25	27.27	32.14	26.42
LSIL8	38	4	1	1	1	1	27.55	26.32	25.48	30.31	29.89	32.56	30.37	none	28.68	16.59	29.94	33.79	32.16	31.05	28.81	34.59	28.38
LSIL9	51	4	1	1	1	1	27.57	25.47	27.21	28.44	29.06	33.79	29.96	none	30.16	17.28	29.24	none	33.2	30.96	29.64	35.08	27.84
LSIL10	28	4	1	1	1	1	25.32	23.4	25.98	26.63	27.26	28.5	25.92	32.75	25.83	16.21	28.73	30.53	31.22	27.2	26.52	30.92	25.45
LSIL11	24	2	1	1	1	1	29.36	28.67	30.72	33.3	31.27	32.37	31.06	none	29.06	16.28	none	none	32.32	32.13	30.6	none	28.17
LSIL12	19	2	1	1	1	1	24.06	27.6	32.94	none	28.73	33.41	33.24	none	27.99	16.1	33.03	none	31.85	32	26	none	27.2
LSIL13	37	1	none	none	0	0	25.21	23.73	23.79	28.31	26.32	33.19	26.76	none	26.39	16.5	28.07	33.87	30.55	28.51	27.39	32.15	25.63
LSIL14	48	4	1	1	1	1	26.31	24.98	26.56	29.14	27.47	27.45	26.71	none	25.88	16.32	29.56	33.09	30.05	28.97	28.4	33.47	27.23
LSIL15	42	none	none	none	0	0	31.95	31.24	29.94	none	32.78	none	33.84	none	32.36	16.44	none	none	32.16	34.88	33.01	none	32.1
LSIL16	53	2	1	none	0	0	26.62	26.35	30.03	29.99	28.84	34.18	31.03	none	27.96	16.68	31.7	none	32.06	30.96	30.71	25.72	27.24
LSIL17	41	none	1	1	0	0	22.76	24.63	32.74	30.11	28.54	31.7	30.55	33.74	27.97	16.69	31.5	none	32.05	30.12	27.57	35.46	28.26
LSIL18	28	3	none	none	1	1	19.64	23.39	31.39	28.28	26.12	30.9	28.95	32.55	24.57	16.03	29.3	32.15	29.99	27.9	25.42	33	24.4
LSIL19	33	2	1	1	0	0	22.21	23.87	33.1	26.43	27.38	31.08	28.85	33.33	26.09	17.01	29.73	33.81	31.63	29.03	26.01	31.83	26.86
HSIL1	44	0	0	1	0	0	20.22	19.91	23.59	22.18	23.6	27.42	25.37	28.74	23.25	16.36	23.3	28.48	26.74	23.41	24.29	26.42	24.67
HSIL2	26	4	1	1	1	1	23.72	23.91	26.66	25.72	25.91	30.64	28.06	31.62	24.62	16.6	27.43	31.74	29.64	27.6	27.21	30	25.21
HSIL3	25	4	1	1	1	1	22.69	21.76	23.26	24.63	25.11	31.88	24.56	32.11	25.23	16.52	26.69	29.63	29.89	26.92	26.51	28.04	27.3
HSIL4	41	2	none	none	1	1	21.2	19.75	23.66	22.73	23.34	27.93	25.12	29.08	22.33	16.68	24.02	29.57	27.84	24.75	24.41	27.42	24.15
HSIL5	52	none	none	none	1	1	25.12	21.72	26.05	25.36	26.38	28.79	27.65	31.34	25.7	16.79	27.81	30.7	30.02	27.78	26.37	30.06	27.09
HSIL6	77	none	none	none	1	1	22.47	19.2	23.45	23.62	23.22	27.33	25.28	29.09	23.94	16.69	23.96	29.52	28.11	23.82	25.69	27.46	23.29
HSIL7	28	4	1	1	1	1	20.42	18.36	21.92	21.22	21.64	24.59	23.83	26.32	21.8	17.79	23.55	28.6	26.81	23.69	22.61	25.87	23.59
HSIL8	41	2	1	1	1	1	24.32	23.04	26.18	25.34	25.85	32.42	28.27	32.75	26.13	18.02	27.72	32.3	30.85	28.02	27.13	30.53	26.94
HSIL9	33	3	1	1	1	1	23.06	22.84	26.3	25.83	25.48	29.88	27.79	33.36	27.4	18.58	27.06	32.18	31.07	26.45	28.3	29.63	28.24
HSIL10	31	2	1	1	1	1	23.04	23.42	25.93	24.77	25.2	30.72	26.21	31.56	25.04	16.91	25.81	30.63	28.76	27.09	26.02	30.93	26.13
HSIL11	44	0	0	1	0	0	25.05	22.87	26.8	26.63	27.25	30.23	27.65	31.62	27.08	16.91	27.73	32.11	30.97	28	27.66	30.39	26.31
HSIL12	25	2	1	1	1	1	26.65	24.92	24.99	28.22	27.42	31.09	28.36	none	26.29	16.99	27.94	31.8	30.67	29.2	28.42	33.11	27.36
HSIL13	26	2	none	none	1	1	22.9	21.23	24.31	24.98	25.29	30.59	26.92	31.52	24.6	18.15	23.91	30.95	28.95	25.5	26.09	31.15	25.8
HSIL14	42	2	1	1	1	1	19.78	23.42	25.96	25.84	25.78	30.28	28.87	31.62	26.37	16.84	24.46	31.53	28.81	25.36	27.47	31.06	27.7
HSIL15	27	1	1	1	1	1	24.7	23.27	26.06	28.59	27.2	30.59	26.19	none	25.21	16.12	29.5	34.58	28.61	27.75	25.96	31.98	24.6
HSIL16	25	2	none	none	0	0	24.15	26.23	27.77	28.34	26.91	33.82	29.97	none	26.22	18.07	27.42	34.55	31.08	29.54	28.64	36.35	25.75
HSIL17	40	2	1	none	0	0	27.76	29.29	27.71	34.09	30.69	none	none	none	26.98	18.08	31.41	none	34.45	33.52	29.91	none	29.55
HSIL18	54	4	none	none	1	1	26.28	26.43	35.89	33.33	30.04	32.3	32.63	none	30.36	16	33.92	none	32.91	32.44	26	36.07	26.97
HSIL19	42	0	1	1	1	0	22.55	25.48	33.02	31.06	28.78	32.57	31.41	33.53	28.37	16.5	31.48	none	29.98	30.31	28.65	34.33	25.99
HSIL20	41	4	1	1	1	1	24.53	27.07	36.34	33.16	30.16	31.88	32.76	none	29.3	16.65	32.99	none	32.34	31.84	31.26	36.68	27.8
HSIL21	39	2	1	none	1	1	18.82	23.15	31.97	26.73	24.99	31.49	28.51	32.47	24.78	16.06	28.71	33.66	29.87	26.95	26.48	32.34	22.6
HSIL22	34	4	1	1	0	0	19.03	23.33	33.2	26.49	25.67	31.62	28.17	33.13	24.43	16.47	28.66	31.85	30.13	27.42	26.87	32.09	24.83
HSIL23	47	2	1	1	1	1	23.99	24.32	27.48	25.34	26.75	32.05	28.15	32.94	26.02	16.25	27.85	31.45	30.11	27.64	26.18	30.37	27.89
HSIL24	31	2	1	1	0	0	30	29.17	29.75	31.77	31.14	35.11	31.42	none	29.65	16.34	none	none	33.57	33.42	31.93	36.6	27.98
HSIL25	25	4	1	1	1	1	22.67	26.2	27.56	28.34	26.13	32.11	29.61	32.72	25.19	17.52	27.19	33.31	29.8	29.14	29.29	34.6	25.34
HSIL26	38	4	1	1	1	1	19.84	24.59	34.06	29.04	26.23	31.17	30.2	33.62	26.01	16.4	30.37	34.19	29.9	28.54	28.44	34.7	24.71
